# Supplementary material for: Acute Kidney Injury After Peripheral Interventions Using Carbon Dioxide Angiography—Risk Factors Beyond Iodinated Contrast Media
Source: Life (Basel). 2025 Jun 30;15(7):1046. doi: 10.3390/life15071046 (PMC12299457; doi:10.3390/life15071046)
Supplement: Supplementary file 1 [file life-15-01046-s001.zip]

Archive with 1 entries (1 files):
- life-3723996-supplementary.pdf
